# Supplementary material for: Botulinum Toxin to Improve Results in Cleft Lip Repair: A Double-Blinded, Randomized, Vehicle-Controlled Clinical Trial
Source: PLoS One. 2014 Dec 26;9(12):e115690. doi: 10.1371/journal.pone.0115690 (PMC4277415; doi:10.1371/journal.pone.0115690)
Supplement: S1 Data — Raw data of study. (XLSX) [file pone.0115690.s003.xlsx]

## Sheet: 工作表1
Group	Sex	Side	photo_1point_1	photo_1point_2	photo_1point_mean	photo_2point_1	Photo_2point_2	photo_2point_mean	US_1	US_2	US_mean	VAS_1	VAS_2	VAS_3	VAS_4	VAS_5	VAS_mean	VSS_1	VSS_2	VSS_mean	Complications
1	2	1	0.8	0.6	0.7	0.9	0.7	0.8	1.1	1	1.05	6	6	6	6	6	6	6	5	5.5	No
1	2	1	0.6	0.8	0.7	0.9	0.7	0.8	1	1	1	6	7	6	7	7	6.6	4	4	4	No
1	2	2	0.7	0.7	0.7	0.9	0.7	0.8	0.7	0.9	0.8	8	9	8	9	7	8.2	2	2	2	No
1	2	1	0.6	0.4	0.5	0.6	0.5	0.55	1.1	1.1	1.1	7	7	7	7	7	7	5	5	5	No
1	1	2	0.7	0.9	0.8	0.8	0.9	0.85	0.8	0.6	0.7	7	8	7	8	7	7.4	1	2	1.5	No
1	1	1	0.5	0.4	0.45	0.5	0.4	0.45	0.7	0.6	0.65	7	9	8	7	9	8	2	2	2	No
1	1	1	0.9	0.8	0.85	0.6	0.9	0.75	0.8	0.7	0.75	8	7	8	7	7	7.4	3	3	3	No
1	2	1	0.6	0.6	0.6	0.6	0.6	0.6	0.5	0.4	0.45	7	8	8	7	8	7.6	2	2	2	No
1	1	2	0.5	0.7	0.6	0.6	0.6	0.6	0.3	0.5	0.4	7	8	7	8	8	7.6	0	1	0.5	No
1	1	1	0.7	0.7	0.7	0.6	0.7	0.65	0.7	0.6	0.65	8	8	9	8	8	8.2	2	1	1.5	No
1	2	1	0.6	0.5	0.55	0.6	0.5	0.55	0.5	0.5	0.5	8	7	9	9	9	8.4	2	1	1.5	No
1	2	1	0.5	0.5	0.5	0.3	0.4	0.35	0.4	0.5	0.45	9	9	8	7	9	8.4	3	3	3	No
1	2	1	0.8	0.5	0.65	0.5	0.6	0.55	0.8	0.9	0.85	8	8	8	6	8	7.6	1	2	1.5	No
1	1	2	0.5	0.6	0.55	0.4	0.4	0.4	0.5	0.7	0.6	8	9	8	9	8	8.4	4	3	3.5	No
1	1	1	0.4	0.5	0.45	0.7	0.5	0.6	0.5	0.6	0.55	7	8	7	8	8	7.6	0	1	0.5	No
1	2	2	0.7	0.6	0.65	0.5	0.6	0.55	0.3	0.5	0.4	7	8	7	8	8	7.6	1	2	1.5	No
1	2	2	0.7	0.6	0.65	0.6	0.5	0.55	0.6	0.7	0.65	8	8	7	8	8	7.8	1	1	1	No
1	2	2	0.4	0.5	0.45	0.5	0.6	0.55	0.6	0.4	0.5	8	9	7	8	9	8.2	1	2	1.5	No
1	2	2	0.2	0.3	0.25	0.3	0.3	0.3	0.8	0.8	0.8	9	7	8	7	9	8	1	1	1	No
1	2	1	0.4	0.2	0.3	0.4	0.4	0.4	0.8	0.5	0.65	8	7	9	8	7	7.8	2	3	2.5	No
1	1	1	0.5	0.8	0.65	0.6	0.4	0.5	0.5	0.5	0.5	8	7	7	7	7	7.2	0	1	0.5	No
1	2	2	0.5	0.5	0.5	0.9	0.9	0.9	1.2	1.4	1.3	7	7	6	6	7	6.6	5	4	4.5	No
1	2	1	0.8	0.8	0.8	0.7	0.8	0.75	0.4	0.4	0.4	7	7	8	7	7	7.2	2	1	1.5	No
1	2	1	0.7	0.7	0.7	0.8	0.7	0.75	1	1.1	1.05	6	7	8	7	7	7	5	6	5.5	No
1	1	1	0.4	0.4	0.4	0.4	0.6	0.5	0.8	0.8	0.8	6	7	6	6	6	6.2	2	2	2	No
1	1	1	0.7	0.7	0.7	0.8	0.6	0.7	0.9	0.9	0.9	7	8	8	6	8	7.4	4	5	4.5	No
1	1	1	0.5	0.6	0.55	0.5	0.7	0.6	0.5	0.6	0.55	7	7	7	6	7	6.8	3	2	2.5	No
1	2	2	0.9	0.7	0.8	0.8	1	0.9	1.2	0.8	1	8	7	7	7	8	7.4	1	1	1	No
1	2	1	0.7	0.8	0.75	0.5	0.6	0.55	0.5	0.5	0.5	8	8	8	8	7	7.8	2	3	2.5	No
1	1	1	1.3	1.1	1.2	1.2	1.1	1.15	1.1	1.2	1.15	7	7	6	7	7	6.8	5	4	4.5	No
2	1	1	0.7	0.9	0.8	0.5	0.7	0.6	0.8	0.8	0.8	6	6	6	6	6	6	3	3	3	No
2	2	1	0.4	0.4	0.4	0.3	0.3	0.3	0.6	0.7	0.65	7	6	7	6	6	6.4	3	4	3.5	No
2	1	2	1.4	1.4	1.4	0.9	1.1	1	0.9	1	0.95	7	4	7	7	7	6.4	2	3	2.5	No
2	1	1	1.2	1.3	1.25	1.1	1.1	1.1	1	1	1	6	5	6	5	6	5.6	6	5	5.5	No
2	1	1	0.4	0.5	0.45	0.4	0.4	0.4	0.4	0.6	0.5	9	8	8	8	8	8.2	1	1	1	No
2	1	1	0.3	0.4	0.35	0.4	0.4	0.4	0.7	0.7	0.7	8	7	8	7	8	7.6	1	2	1.5	No
2	1	1	1.1	1	1.05	0.9	0.7	0.8	1.2	1.1	1.15	6	4	6	6	6	5.6	4	5	4.5	No
2	1	1	0.6	0.8	0.7	0.6	0.7	0.65	0.4	0.4	0.4	7	7	8	8	7	7.4	1	1	1	No
2	2	1	0.6	0.4	0.5	0.5	0.3	0.4	0.4	0.6	0.5	7	8	6	7	7	7	1	1	1	No
2	2	1	0.9	0.6	0.75	0.8	0.7	0.75	1	1.1	1.05	6	5	6	6	5	5.6	5	6	5.5	No
2	2	2	0.7	0.7	0.7	0.6	0.5	0.55	0.5	0.6	0.55	7	7	8	8	7	7.4	2	2	2	No
2	2	1	1	0.9	0.95	1	0.7	0.85	1.3	1.3	1.3	6	6	5	6	6	5.8	4	7	5.5	No
2	2	2	1.3	1.2	1.25	1.6	1.5	1.55	1.4	1.2	1.3	6	5	5	6	5	5.4	2	2	2	No
2	1	1	1.5	1.3	1.4	1.5	1	1.25	1.7	1.8	1.75	6	5	5	7	5	5.6	6	7	6.5	No
2	2	1	1	0.7	0.85	0.8	0.7	0.75	1	1.1	1.05	7	5	6	7	5	6	6	5	5.5	No
2	1	2	1.5	1.2	1.35	1.2	1.1	1.15	1	1.2	1.1	6	4	5	6	6	5.4	4	4	4	No
2	1	1	1.6	1.1	1.35	1	1	1	1.5	1.8	1.65	6	4	4	5	3	4.4	6	7	6.5	No
2	2	2	1.1	1.1	1.1	1.2	1.2	1.2	1.3	1.4	1.35	6	3	5	6	5	5	2	1	1.5	No
2	2	1	1.3	1.2	1.25	1.3	1.6	1.45	1.2	1.1	1.15	5	3	5	5	5	4.6	4	3	3.5	No
2	1	1	0.8	0.9	0.85	1.1	1.2	1.15	0.9	1	0.95	7	6	7	6	6	6.4	5	4	4.5	No
2	2	1	1.1	0.9	1	0.8	1	0.9	1.9	1.7	1.8	6	5	6	5	5	5.4	4	5	4.5	No
2	2	1	1	1.2	1.1	1	1.1	1.05	0.7	0.4	0.55	6	7	7	6	7	6.6	3	3	3	No
2	2	1	0.9	1.2	1.05	1.2	1.4	1.3	1.2	1.2	1.2	7	6	7	6	7	6.6	5	4	4.5	No
2	1	2	1.1	1.1	1.1	1.1	0.9	1	0.8	0.8	0.8	8	7	8	7	7	7.4	1	2	1.5	No
2	2	1	1	1.1	1.05	0.7	0.8	0.75	1.2	0.9	1.05	7	7	7	6	6	6.6	4	5	4.5	No
2	1	2	1.2	1.2	1.2	1.2	1.1	1.15	1.3	0.9	1.1	5	6	5	5	5	5.2	3	2	2.5	No
2	2	2	1	0.9	0.95	1.6	1.7	1.65	1.8	2.1	1.95	5	3	3	5	3	3.8	7	6	6.5	No
2	1	1	0.6	0.5	0.55	0.6	0.7	0.65	0.4	0.7	0.55	8	8	7	7	7	7.4	0	1	0.5	No
						Group (1=experimental group; 2=vehicle control group); Sex (1=male; 2=female); Side (1=left cleft lip; 2=right cleft lip); photo_1point_1 (scar wide measurement using photography, first point, measurement by first surgeon); photo_1point_2 (scar wide measurement using photography, first point, measurement by second surgeon); photo_1point_mean (scar wide measurement using photography, first point, …
